# Supplementary material for: Mesoporous Polydopamine Nano-Bowls Demonstrate a High Entrapment Efficiency and pH-Responsive Release of Paclitaxel for Suppressing A549 Lung Cancer Cell Proliferation In Vitro
Source: Pharmaceutics. 2024 Dec 1;16(12):1536. doi: 10.3390/pharmaceutics16121536 (PMC11676260; doi:10.3390/pharmaceutics16121536)
Supplement: Supplementary file 1 [file pharmaceutics-16-01536-s001.zip]

Archive with 1 entries (1 files):
- pharmaceutics-3313173-supplementary.pdf
